# Supplementary material for: HN1 Is Enriched in the S-Phase, Phosphorylated in Mitosis, and Contributes to Cyclin B1 Degradation in Prostate Cancer Cells
Source: Biology (Basel). 2023 Jan 26;12(2):189. doi: 10.3390/biology12020189 (PMC9952942; doi:10.3390/biology12020189)
Supplement: Supplementary file 1 [file biology-12-00189-s001.zip]

Archive with 2 entries (2 files):
- biology-2141533-Figure S7.pdf
- biology-2141533-supplementary.pdf
